# Supplementary material for: Sexual reproduction in the Caribbean coral genus Isophyllia (Scleractinia: Mussidae)
Source: PeerJ. 2016 Nov 10;4:e2665. doi: 10.7717/peerj.2665 (PMC5111896; doi:10.7717/peerj.2665)
Supplement: Supplemental Information 1 [file peerj-04-2665-s001.xlsx]

## Sheet: Specimens Collected
Study Sites											I. rigida	I. sinuosa
	Latitude	Longitude	Type			I. rigida	I.sinuosa			2000-03-01	4	4
Buoy	17°52'47.85"N	66°59'1.40"W	Bank		Beril	14	6			2000-04-01	0	0
Caracoles	17°57'46.02"N	67° 2'8.21"W	Fringing		Caracoles	1	0			2000-05-01	7	11
El Palo	17°55'56.60"N	67° 5'43.81"W	Fringing		El Palo	0	4			2000-06-01	6	7
Enrique	17°57'19.32"N	67° 2'47.69"W	Fringing		Enrique	2	0			2000-07-01	5	5
Laurel	17°56'30.47"N	67° 3'40.99"W	Patch		Laurel	2	2			2000-08-01	10	6
Media Luna	17°56'22.68"N	67° 2'43.26"W	Fringing		Media Luna	28	42			2000-09-01	8	4
Pinaculos	17°56'1.13"N	67° 0'39.75"W	Patch		Pinaculos	6	5			2000-10-01	7	3
San Cristobal	17°55'24.88"N	67° 6'14.52"W	Fringing		San Cristobal	34	39			2000-11-01	8	6
Turrumote	17°56'13.56"N	67° 1'8.92"W	Fringing		Turrumote	18	6			2000-12-01	8	8
										2001-01-01	5	6
										2001-02-01	4	6
										2001-03-01	5	7
										2001-04-01	7	10
										2001-05-01	5	6

## Sheet: Irig
Eggs							Spermaries							Planulae
Month	Stage I	Stage II	Stage III	Stage IV	Stage V		Month	Stage I	Stage II	Stage III	Stage IV	Stage V		Month	Stage I	Stage II	Stage III	Stage IV	Stage V
M2000	0	100	75	50	0		M2000	0	0	0	0	0		M2000	0	0	0	0	0
A							A							A
M2000	0	0	57	85	0		M2000	0	32	85	32	0		M2000	0	0	0	0	0
J	0	0	16	66	0		J	0	0	0	16	50		J	16	32	32	16	0
J	0	0	0	0	0		J	0	0	0	0	0		J	0	0	60	40	0
A	10	20	0	0	0		A	0	0	0	0	0		A	0	0	10	20	0
S	12.5	12.5	0	0	0		S	0	0	0	0	0		S	0	0	0	12.5	0
O	28.5	42.8	0	0	0		O	0	0	0	0	0		O	0	0	0	0	0
N	25	100	0	0	0		N	0	0	0	0	0		N	0	0	0	0	0
D	37.5	87.5	0	0	0		D	0	0	0	0	0		D	0	0	0	0	0
J2001	16	32	32	0	0		J2001	0	0	0	0	0		J2001	0	0	0	0	0
F	0	60	40	20	0		F	0	0	0	20	0		F	0	0	0	0	0
M	0	67	67	0	0		M	0	0	0	0	0		M	0	0	0	0	0
A	0	14	57	43	0		A	0	0	0	28	0		A	0	0	0	0	0
M	0	0	0	40	60		M	0	0	0	100	0		M	0	0	0	0	0

## Sheet: Isin
Eggs							Spermaries							Planulae
Month	Stage I	Stage II	Stage III	Stage IV	Stage V		Month	Stage I	Stage II	Stage III	Stage IV	Stage V		Month	Stage I	Stage II	Stage III	Stage IV	Stage V
M2000							M2000							M2000
A							A							A
M2000	16.6	58	41	0	0		M2000	0	0	0	0	0		M2000	0	0	0	0	0
J	0	100	28	0	0		J	0	0	0	0	0		J	0	0	0	0	0
J	0	100	100	0	0		J	0	0	0	0	0		J	0	0	0	0	0
A	0	50	100	16	0		A	0	0	0	0	0		A	0	0	0	0	0
S	0	25	75	50	0		S	0	0	0	0	0		S	0	0	0	0	0
O	0	50	75	50	0		O	0	0	0	0	0		O	0	0	0	0	0
N	0	0	100	33	0		N	0	0	0	0	0		N	0	0	0	0	0
D	0	37	87	62	0		D	0	0	0	0	0		D	0	0	0	0	0
J2001	0	0	100	66	0		J2001	0	16	33	0	0		J2001	0	0	0	0	0
F	0	16	83	100	0		F	0	66	83	0	0		F	0	0	0	0	0
M	0	0	38	100	0		M	0	0	42	85	0		M	0	0	0	0	0
A	30	50	0	20	0		A	0	0	0	0	20		A	0	20	30	0	0
M	16	50	16	0	0		M	0	0	0	0	0		M	0	0	0	0	0

## Sheet: Fecundity
	Eggs/mes	SD	Lar/mes	SD	Mes used	SD		Fec/pol	SD	Fec/mes	SD
I.sinuosa 2001	0.87	1.92	0.53	0.92	4.75	3.53	I.sinuosa 2001	3.78	6.42	0.61	1.28
I. rigida 2001	2.76	4.44	0	0	5.42	1.98	I. rigida 2001	33.16	4.44	2.76	4.44

## Sheet: Sizes
ISMonth	Area	PlanMonth	Area2	Month3	Fecundity	Corrected	IRMonth	Area3	Irplan	Area4
2000-03-01	424.416	2000-03-01		2000-03-01	2	0.14881	2000-03-01	145.689	2000-03-01
2000-03-01	463.797	2000-04-01		2000-03-01	0	0	2000-03-01	97.0111	2000-04-01
2000-03-01	370.874	2000-05-01		2000-03-01	0	0	2000-03-01	95.0699	2000-05-01
2000-03-01	340.119	2000-06-01		2000-03-01	5	0.372024	2000-03-01	104.535	2000-06-01	831.97
2000-03-01	413.268	2000-07-01		2000-03-01	0	0	2000-03-01	200.453	2000-06-01	812.896
2000-03-01	427.577	2000-08-01		2000-03-01	1	0.0744048	2000-03-01	88.7894	2000-06-01	358.834
2000-03-01	420.814	2000-09-01		2000-03-01	0	0	2000-03-01	74.4522	2000-06-01	779.028
2000-03-01	369.53	2000-10-01		2000-03-01	9	0.669643	2000-03-01	76.6214	2000-06-01	753.758
2000-03-01	410.866	2000-11-01		2000-03-01	10	0.744048	2000-03-01	93.5621	2000-06-01	994.211
2000-03-01	424.263	2000-12-01		2000-03-01	0	0	2000-03-01	132.315	2000-06-01	752.565
2000-03-01	362.9	2001-01-01		2000-03-01	0	0	2000-03-01	88.3311	2000-06-01	807.946
2000-03-01	357.457	2001-02-01		2000-03-01	0	0	2000-03-01	75.8759	2000-06-01	581.277
2000-03-01	162.489	2001-03-01		2000-03-01	0	0	2000-03-01	172.611	2000-06-01	602.988
2000-03-01	325.341	2001-04-01	548.496	2000-03-01	16	1.19048	2000-03-01	131.614	2000-06-01	449.632
2000-05-01	269.72	2001-04-01	459.393	2000-03-01	2	0.14881	2000-03-01	119.576	2000-06-01	358.302
2000-05-01	109.663	2001-04-01	419.488	2000-03-01	0	0	2000-05-01	155.934	2000-06-01	241.667
2000-05-01	96.4895	2001-04-01	498.056	2000-03-01	0	0	2000-05-01	65.0672	2000-06-01	372.081
2000-05-01	70.819	2001-04-01	444.892	2000-03-01	0	0	2000-05-01	51.0557	2000-07-01	462.668
2000-05-01	70.8917	2001-04-01	404.077	2000-03-01	0	0	2000-05-01	240.563	2000-07-01	854.638
2000-05-01	98.9677	2001-04-01	439.151	2000-03-01	0	0	2000-05-01	304.396	2000-07-01	1096.01
2000-05-01	90.7011	2001-04-01	459.031	2000-03-01	20	1.4881	2000-05-01	177.806	2000-07-01	917.315
2000-05-01	72.0428	2001-05-01		2000-03-01	4	0.297619	2000-05-01	120.804	2000-07-01	942.329
2000-05-01	57.8964	2001-05-01		2000-03-01	0	0	2000-05-01	183.854	2000-07-01	1183.96
2000-05-01	175.161	2001-05-01		2000-03-01	0	0	2000-05-01	193.93	2000-08-01	1176.26
2000-05-01	86.1218	2001-05-01		2000-03-01	21	1.5625	2000-05-01	205.914	2000-08-01	699.251
2000-05-01	75.5988	2001-05-01		2000-03-01	2	0.14881	2000-05-01	169.961	2000-08-01	820.223
2000-05-01	72.0691	2001-05-01		2000-03-01	2	0.14881	2000-05-01	211.765	2000-08-01	740.466
2000-05-01	65.7217	2001-05-01		2000-03-01	0	0	2000-05-01	149.556	2000-08-01	1087.43
2000-05-01	190.405	2001-05-01		2000-03-01	14	1.04167	2000-05-01	158.382	2000-09-01	426.427
2000-05-01	148.197	2001-05-01		2000-03-01	7	0.520833	2000-05-01	246.6	2000-09-01	620.26
2000-05-01	135.8	2001-05-01		2000-03-01	2	0.14881	2000-05-01	150.464	2000-09-01	554.252
2000-05-01	93.0154	2001-05-01		2000-03-01	7	0.520833	2000-05-01	182.416	2000-09-01	484.146
2000-05-01	65.2016	2001-05-01		2000-03-01	0	0	2000-05-01	116.643	2000-10-01
2000-05-01	89.3447	2001-05-01		2000-03-01	0	0	2000-05-01	136.019	2000-11-01
2000-06-01	112.601	2001-05-01		2000-03-01	3	0.223214	2000-05-01	112.833	2000-12-01
2000-06-01	114.085	2001-05-01		2000-03-01	2	0.14881	2000-05-01	186.84	2001-01-01
2000-06-01	85.3279	2001-05-01		2000-03-01	8	0.595238	2000-05-01	212.412	2001-02-01
2000-06-01	78.7265	2001-05-01		2000-03-01	26	1.93452	2000-05-01	208.764	2001-03-01
2000-06-01	114.881	2001-05-01		2000-03-01	9	0.669643	2000-05-01	183.341	2001-04-01
2000-06-01	188.023	2001-05-01		2000-03-01	0	0	2000-05-01	148.363	2001-05-01
2000-06-01	79.5838	2001-05-01		2000-03-01	0	0	2000-06-01	213.282	2001-05-01
2000-06-01	115.644	2001-05-01		2000-03-01	0	0	2000-06-01	216.169	2001-05-01
2000-06-01	73.4773	2001-05-01		2000-03-01	0	0	2000-06-01	194.252	2001-05-01	42.9062
2000-06-01	70.556	2001-05-01		2000-03-01	2	0.14881	2000-06-01	110.222	2001-05-01
2000-06-01	82.2768	2001-05-01		2000-03-01	0	0	2000-06-01	260.642	2001-05-01
2000-06-01	72.7393	2001-05-01		2000-03-01	0	0	2000-06-01	233.652	2001-05-01
2000-06-01	64.5552	2001-05-01		2000-03-01	2	0.14881	2000-06-01	207.247	2001-05-01
2000-06-01	80.5268	2001-05-01		2000-03-01	0	0	2000-06-01	219.011	2001-05-01
2000-06-01	70.0888	2001-05-01		2000-03-01	0	0	2000-06-01	243.162	2001-05-01
2000-06-01	127.976	2001-05-01		2000-03-01	0	0	2000-06-01	169.048	2001-05-01
2000-06-01	90.1877	2001-05-01		2000-03-01	1	0.0744048	2000-06-01	237.532	2001-05-01
2000-06-01	120.668	2001-05-01		2000-03-01	3	0.223214	2000-06-01	171.071	2001-05-01
2000-06-01	124.895	2001-05-01		2000-05-01	0	0	2000-06-01	191.122	2001-05-01
2000-06-01	78.9105	2001-05-01		2000-05-01	0	0	2000-06-01	281.165	2001-05-01
2000-06-01	111.504	2001-05-01		2000-05-01	0	0	2000-07-01		2001-05-01
2000-06-01	81.6346	2001-05-01		2000-05-01	0	0	2000-08-01	111.327	2001-05-01
2000-07-01	75.456	2001-05-01		2000-05-01	0	0	2000-08-01	96.3137	2001-05-01
2000-07-01	86.4263	2001-05-01		2000-05-01	0	0	2000-08-01	110.945	2001-05-01
2000-07-01	111.917	2001-05-01		2000-05-01	0	0	2000-08-01	100.551	2001-05-01
2000-07-01	84.7379	2001-05-01		2000-05-01	0	0	2000-08-01	128.384	2001-05-01
2000-07-01	83.0188	2001-05-01		2000-05-01	0	0	2000-08-01	232.575	2001-05-01
2000-07-01	128.93	2001-05-01		2000-05-01	0	0	2000-08-01	119.452	2001-05-01
2000-07-01	157.352	2001-05-01		2000-05-01	0	0	2000-08-01	140.753	2001-05-01
2000-07-01	126.99	2001-05-01		2000-05-01	0	0	2000-08-01	128.243	2001-05-01
2000-07-01	129.323	2001-05-01		2000-05-01	0	0	2000-08-01	121.427	2001-05-01
2000-07-01	102.932	2001-05-01		2000-05-01	0	0	2000-08-01	116.912	2001-05-01
2000-07-01	90.1039	2001-05-01		2000-05-01	0	0	2000-09-01	73.7439	2001-05-01
2000-07-01	143.121	2001-05-01		2000-05-01	0	0	2000-09-01	43.311	2001-05-01
2000-07-01	94.9834	2001-05-01		2000-05-01	0	0	2000-09-01	81.5117	2001-05-01
2000-07-01	120.122	2001-05-01		2000-05-01	0	0	2000-09-01	74.8574	2001-05-01
2000-07-01	50.0886	2001-05-01		2000-05-01	0	0	2000-10-01	53.367	2001-05-01
2000-07-01	156.508	2001-05-01		2000-05-01	0	0	2000-10-01	181.344	2001-05-01
2000-07-01	132.945	2001-05-01		2000-05-01	0	0	2000-10-01	73.12	2001-05-01
2000-07-01	117.025	2001-05-01		2000-05-01	0	0	2000-10-01	110.229	2001-05-01
2000-07-01	117.496	2001-05-01		2000-05-01	0	0	2000-10-01	98.6075	2001-05-01
2000-07-01	127.668	2001-05-01		2000-05-01	0	0	2000-10-01	84.1778	2001-05-01
2000-07-01	62.5328	2001-05-01		2000-05-01	0	0	2000-10-01	81.6606	2001-05-01
2000-07-01	121.436	2001-05-01		2000-05-01	0	0	2000-10-01	68.8554	2001-05-01
2000-07-01	146.101	2001-05-01		2000-05-01	0	0	2000-10-01	55.3014	2001-05-01
2000-07-01	160.719	2001-05-01		2000-05-01	0	0	2000-10-01	87.1455	2001-05-01
2000-07-01	176.653	2001-05-01		2000-05-01	0	0	2000-10-01	129.136	2001-05-01
2000-07-01	145.796	2001-05-01		2000-05-01	0	0	2000-10-01	78.7037	2001-05-01
2000-07-01	156.71	2001-05-01		2000-05-01	0	0	2000-10-01	82.0635	2001-05-01
2000-07-01	94.8998	2001-05-01		2000-05-01	0	0	2000-10-01	73.4028	2001-05-01
2000-07-01	144.555	2001-05-01		2000-05-01	0	0	2000-10-01	69.5679	2001-05-01
2000-07-01	135.438	2001-05-01		2000-05-01	0	0	2000-11-01	107.712	2001-05-01
2000-08-01	166.96	2001-05-01		2000-05-01	0	0	2000-11-01	83.5489	2001-05-01
2000-08-01	113.746	2001-05-01		2000-05-01	0	0	2000-11-01	86.8405	2001-05-01
2000-08-01	306.322	2001-05-01		2000-05-01	0	0	2000-11-01	145.18	2001-05-01
2000-08-01	99.9506	2001-05-01		2000-05-01	0	0	2000-11-01	104.828	2001-05-01
2000-08-01	74.8675	2001-05-01		2000-05-01	0	0	2000-11-01	85.2852	2001-05-01
2000-08-01	141.092	2001-05-01		2000-05-01	0	0	2000-11-01	52.5548	2001-05-01
2000-08-01	149.315	2001-05-01		2000-05-01	3	0.223214	2000-11-01	87.5454	2001-05-01
2000-08-01	147.928	2001-05-01		2000-05-01	2	0.14881	2000-11-01	91.2309	2001-05-01
2000-08-01	146.983	2001-05-01		2000-05-01	1	0.0744048	2000-11-01	97.9109	2001-05-01
2000-08-01	184.459	2001-05-01		2000-05-01	1	0.0744048	2000-11-01	94.6951	2001-05-01
2000-08-01	106.204	2001-05-01		2000-05-01	0	0	2000-11-01	71.6704	2001-05-01
2000-08-01	144.952	2001-05-01		2000-05-01	0	0	2000-11-01	121.776	2001-05-01
2000-08-01	159.058	2001-05-01		2000-05-01	0	0	2000-11-01	73.6976	2001-05-01
2000-08-01	222.806	2001-05-01		2000-05-01	0	0	2000-11-01	102.632	2001-05-01
2000-08-01	152.419	2001-05-01		2000-05-01	7	0.520833	2000-11-01	71.3563	2001-05-01
2000-08-01	167.981	2001-05-01		2000-05-01	0	0	2000-12-01	66.4533	2001-05-01
2000-08-01	143.944	2001-05-01		2000-05-01	0	0	2000-12-01	83.564	2001-05-01
2000-08-01	184.959	2001-05-01		2000-05-01	22	1.6369	2000-12-01	76.6103	2001-05-01
2000-08-01	97.7977	2001-05-01		2000-05-01	7	0.520833	2000-12-01	77.8126	2001-05-01
2000-08-01	142.637	2001-05-01		2000-05-01	0	0	2000-12-01	65.0065	2001-05-01
2000-08-01	132.96	2001-05-01		2000-05-01	1	0.0744048	2000-12-01	144.077	2001-05-01
2000-08-01	111.656	2001-05-01		2000-05-01	10	0.744048	2000-12-01	67.2235	2001-05-01
2000-08-01	115.686	2001-05-01		2000-05-01	0	0	2000-12-01	66.993	2001-05-01
2000-08-01	197.439	2001-05-01		2000-05-01	0	0	2000-12-01	79.4044	2001-05-01
2000-09-01	121.155	2001-05-01		2000-05-01	0	0	2000-12-01	85.2412	2001-05-01
2000-09-01	173.098	2001-05-01		2000-05-01	3	0.223214	2000-12-01	63.6649	2001-05-01
2000-09-01	141.417	2001-05-01		2000-05-01	4	0.297619	2001-01-01	116.708	2001-05-01
2000-09-01	185.356	2001-05-01		2000-05-01	3	0.223214	2001-01-01	79.194	2001-05-01
2000-09-01	157.803	2001-05-01		2000-05-01	3	0.223214	2001-01-01	307.36	2001-05-01
2000-09-01	168.746	2001-05-01		2000-05-01	0	0	2001-01-01	93.4067	2001-05-01
2000-09-01	83.3349	2001-05-01		2000-05-01	0	0	2001-01-01	73.6028	2001-05-01
2000-09-01	165.516	2001-05-01		2000-05-01	0	0	2001-01-01	76.6527	2001-05-01
2000-09-01	114.737	2001-05-01		2000-05-01	3	0.223214	2001-01-01	148.809	2001-05-01
2000-09-01	127.08	2001-05-01		2000-05-01	0	0	2001-01-01	69.3209	2001-05-01
2000-09-01	177.335	2001-05-01		2000-05-01	2	0.14881	2001-01-01	91.1756	2001-05-01
2000-09-01	200.883	2001-05-01		2000-05-01	0	0	2001-02-01	113.245	2001-05-01
2000-09-01	172.293	2001-05-01		2000-06-01	3	0.223214	2001-02-01	102.785	2001-05-01
2000-09-01	172.079	2001-05-01		2000-06-01	0	0	2001-02-01	107.237	2001-05-01
2000-09-01	149.776	2001-05-01		2000-06-01	3	0.223214	2001-02-01	140.245	2001-05-01
2000-09-01	92.4327	2001-05-01		2000-06-01	0	0	2001-02-01	96.5802	2001-05-01
2000-09-01	132.777	2001-05-01		2000-06-01	0	0	2001-02-01	114.233	2001-05-01
2000-09-01	117.975	2001-05-01		2000-06-01	0	0	2001-02-01	95.5686	2001-05-01
2000-09-01	157.79	2001-05-01		2000-06-01	0	0	2001-02-01	74.9485	2001-05-01
2000-09-01	109.725	2001-05-01		2000-06-01	3	0.223214	2001-02-01	80.7397	2001-05-01
2000-09-01	165.723	2001-05-01		2000-06-01	0	0	2001-03-01	78.2966	2001-05-01
2000-09-01	92.3612	2001-05-01		2000-06-01	6	0.446429	2001-03-01	97.844	2001-05-01
2000-09-01	199.666	2001-05-01		2000-06-01	0	0	2001-03-01	89.4477	2001-05-01
2000-10-01	157.139	2001-05-01		2000-06-01	0	0	2001-03-01	113.302	2001-05-01
2000-10-01	161.524	2001-05-01		2000-06-01	8	0.595238	2001-03-01	113.515	2001-05-01
2000-10-01	216.526	2001-05-01		2000-06-01	7	0.520833	2001-03-01	128.377	2001-05-01
2000-10-01	128.033	2001-05-01		2000-06-01	0	0	2001-03-01	118.291	2001-05-01
2000-10-01	192.463	2001-05-01		2000-06-01	0	0	2001-03-01	100.619	2001-05-01
2000-10-01	216.57	2001-05-01		2000-06-01	0	0	2001-03-01	85.5426	2001-05-01
2000-10-01	194.755	2001-05-01		2000-06-01	0	0	2001-03-01	95.8329	2001-05-01
2000-10-01	178.438	2001-05-01		2000-06-01	0	0	2001-03-01	98.1298	2001-05-01
2000-10-01	156.406	2001-05-01		2000-06-01	13	0.967262	2001-03-01	129.504	2001-05-01
2000-10-01	151.445	2001-05-01		2000-06-01	3	0.223214	2001-03-01	134.555	2001-05-01
2000-10-01	253.787	2001-05-01		2000-06-01	6	0.446429	2001-03-01	74.3397	2001-05-01
2000-10-01	254.639	2001-05-01		2000-06-01	3	0.223214	2001-03-01	76.5371	2001-05-01
2000-10-01	188.639	2001-05-01		2000-06-01	2	0.14881	2001-03-01	80.6178	2001-05-01
2000-10-01	231.211	2001-05-01		2000-06-01	0	0	2001-03-01	148.683	2001-05-01
2000-10-01	245.141	2001-05-01		2000-06-01	5	0.372024	2001-03-01	94.8157	2001-05-01
2000-10-01	237.72	2001-05-01		2000-06-01	0	0	2001-04-01	104.385	2001-05-01
2000-10-01	229.407	2001-05-01		2000-06-01	0	0	2001-04-01	96.8396	2001-05-01
2000-10-01	158.931	2001-05-01		2000-06-01	3	0.223214	2001-04-01	98.8183	2001-05-01
2000-10-01	166.374	2001-05-01		2000-06-01	10	0.744048	2001-04-01	109.351	2001-05-01
2000-10-01	173.683	2001-05-01		2000-06-01	0	0	2001-04-01	117.932	2001-05-01
2000-10-01	198.207	2001-05-01		2000-06-01	12	0.892857	2001-04-01	77.941	2001-05-01
2000-10-01	155.696	2001-05-01		2000-06-01	9	0.669643	2001-04-01	109.221	2001-05-01
2000-10-01	242.159	2001-05-01		2000-06-01	0	0	2001-04-01	154.718	2001-05-01
2000-11-01	219.591	2001-05-01		2000-06-01	12	0.892857	2001-04-01	158.51	2001-05-01
2000-11-01	261.521	2001-05-01		2000-06-01	0	0	2001-04-01	142.675	2001-05-01
2000-11-01	171.895	2001-05-01		2000-06-01	0	0	2001-04-01	245.181	2001-05-01
2000-11-01	170.81	2001-05-01		2000-06-01	0	0	2001-04-01	143.133	2001-05-01
2000-11-01	374.537	2001-05-01		2000-06-01	0	0	2001-04-01	106.915	2001-05-01
2000-11-01	179.48	2001-05-01		2000-06-01	0	0	2001-04-01	156.525	2001-05-01
2000-11-01	281.867	2001-05-01		2000-06-01	33	2.45536	2001-04-01	110.675	2001-05-01
2000-11-01	183.284	2001-05-01		2000-06-01	3	0.223214	2001-04-01	124.308	2001-05-01
2000-11-01	269.042	2001-05-01		2000-06-01	3	0.223214	2001-04-01	172.816	2001-05-01
2000-11-01	247.677	2001-05-01		2000-06-01	11	0.818452	2001-04-01	184.533	2001-05-01
2000-11-01	253.952	2001-05-01		2000-06-01	3	0.223214	2001-04-01	213.579	2001-05-01
2000-11-01	248.002	2001-05-01		2000-06-01	0	0	2001-04-01	189.886	2001-05-01
2000-11-01	233.302	2001-05-01		2000-06-01	2	0.14881	2001-04-01	253.98	2001-05-01
2000-11-01	188.369	2001-05-01		2000-06-01	0	0	2001-04-01	201.104	2001-05-01
2000-11-01	200.472	2001-05-01		2000-06-01	0	0	2001-05-01	239.16	2001-05-01
2000-11-01	219.202	2001-05-01		2000-06-01	0	0	2001-05-01	156.631	2001-05-01
2000-11-01	152.913	2001-05-01		2000-06-01	6	0.446429	2001-05-01	181.645	2001-05-01
2000-11-01	210.438	2001-05-01		2000-06-01	0	0	2001-05-01	205.717	2001-05-01
2000-11-01	99.3365	2001-05-01		2000-06-01	0	0	2001-05-01	135.155	2001-05-01
2000-11-01	286.706	2001-05-01		2000-06-01	10	0.744048	2001-05-01	239.07	2001-05-01
2000-11-01	139.222	2001-05-01		2000-06-01	0	0	2001-05-01	90.1367	2001-05-01
2000-11-01	257.816	2001-05-01		2000-06-01	0	0	2001-05-01	275.012	2001-05-01
2000-11-01	142.173	2001-05-01		2000-06-01	2	0.14881	2001-05-01	266.905	2001-05-01
2000-11-01	236.574	2001-05-01		2000-06-01	0	0	2001-05-01	130.834	2001-05-01
2000-11-01	211.536	2001-05-01		2000-06-01	0	0	2001-05-01	185.05	2001-05-01
2000-11-01	213.168	2001-05-01		2000-06-01	7	0.520833	2001-05-01	204.14	2001-05-01
2000-11-01	234.101	2001-05-01		2000-06-01	2	0.14881	2001-05-01	155.01	2001-05-01
2000-11-01	210.771	2001-05-01		2000-06-01	6	0.446429	2001-05-01	205.7	2001-05-01
2000-11-01	221.959	2001-05-01		2000-06-01	5	0.372024	2001-05-01	107.027	2001-05-01
2000-11-01	80.9802	2001-05-01		2000-06-01	1	0.0744048	2001-05-01	189.104	2001-05-01
2000-12-01	253.296	2001-05-01		2000-06-01	13	0.967262	2001-05-01	213.749	2001-05-01
2000-12-01	214.132	2001-05-01		2000-06-01	8	0.595238	2001-05-01	202.691	2001-05-01
2000-12-01	260.06	2001-05-01		2000-06-01	0	0	2001-05-01	249.409	2001-05-01
2000-12-01	271.194	2001-05-01		2000-06-01	1	0.0744048			2001-05-01
2000-12-01	319.109	2001-05-01		2000-06-01	3	0.223214
2000-12-01	289.279	2001-05-01		2000-06-01	15	1.11607
2000-12-01	107.005	2001-05-01		2000-06-01	0	0
2000-12-01	196.243	2001-05-01		2000-06-01	8	0.595238
2000-12-01	301.819	2001-05-01		2000-06-01	3	0.223214
2000-12-01	96.724	2001-05-01		2000-06-01	0	0
2000-12-01	159.19	2001-05-01		2000-06-01	0	0
2000-12-01	304.445	2001-05-01		2000-06-01	0	0
2000-12-01	143.558	2001-05-01		2000-06-01	6	0.446429
2000-12-01	145.306	2001-05-01		2000-06-01	0	0
2000-12-01	255.953	2001-05-01		2000-06-01	2	0.14881
2000-12-01	217.086	2001-05-01		2000-06-01	0	0
2000-12-01	225.416	2001-05-01		2000-06-01	7	0.520833
2000-12-01	219.042	2001-05-01		2000-06-01	0	0
2000-12-01	237.525	2001-05-01		2000-06-01	0	0
2000-12-01	91.9932	2001-05-01		2000-06-01	3	0.223214
2000-12-01	173.322	2001-05-01		2000-07-01	2	0.14881
2000-12-01	202.545	2001-05-01		2000-07-01	0	0
2000-12-01	189.832	2001-05-01		2000-07-01	0	0
2000-12-01	211.822	2001-05-01		2000-07-01	0	0
2000-12-01	220.771	2001-05-01		2000-07-01	6	0.446429
2000-12-01	185.768	2001-05-01		2000-07-01	0	0
2000-12-01	293.313	2001-05-01		2000-07-01	0	0
2000-12-01	169.197	2001-05-01		2000-07-01	10	0.744048
2000-12-01	261.12	2001-05-01		2000-07-01	0	0
2000-12-01	210.538	2001-05-01		2000-07-01	0	0
2000-12-01	280.567	2001-05-01		2000-07-01	2	0.14881
2000-12-01	154.87	2001-05-01		2000-07-01	0	0
2000-12-01	281.809	2001-05-01		2000-07-01	0	0
2000-12-01	306.898	2001-05-01		2000-07-01	7	0.520833
2000-12-01	244.341	2001-05-01		2000-07-01	2	0.14881
2000-12-01	163.422	2001-05-01		2000-07-01	6	0.446429
2000-12-01	199.647	2001-05-01		2000-07-01	5	0.372024
2000-12-01	313.268	2001-05-01		2000-07-01	1	0.0744048
2000-12-01	95.4451	2001-05-01		2000-07-01	13	0.967262
2000-12-01	109.015	2001-05-01		2000-07-01	8	0.595238
2000-12-01	63.643	2001-05-01		2000-07-01	0	0
2000-01-01	207.261	2001-05-01		2000-07-01	1	0.0744048
2000-01-01	294.53	2001-05-01		2000-07-01	3	0.223214
2000-01-01	337.712	2001-05-01		2000-07-01	15	1.11607
2000-01-01	197.52	2001-05-01		2000-07-01	0	0
2000-01-01	374.343	2001-05-01		2000-07-01	8	0.595238
2000-01-01	311.618	2001-05-01		2000-07-01	3	0.223214
2000-01-01	185.026	2001-05-01		2000-07-01	0	0
2000-01-01	254.866	2001-05-01		2000-07-01	0	0
2000-01-01	382.205	2001-05-01		2000-07-01	0	0
2000-01-01	264.946	2001-05-01		2000-07-01	6	0.446429
2000-01-01	322.389	2001-05-01		2000-07-01	0	0
2000-01-01	296.272	2001-05-01		2000-07-01	2	0.14881
2000-01-01	448.725	2001-05-01		2000-07-01	0	0
2000-01-01	307.077	2001-05-01		2000-07-01	7	0.520833
2000-01-01	342.245	2001-05-01		2000-07-01	0	0
2000-01-01	391.152	2001-05-01		2000-07-01	0	0
2000-01-01	246.771	2001-05-01		2000-07-01	3	0.223214
2000-01-01	285.495	2001-05-01		2000-08-01	1	0.0744048
2000-01-01	216.361	2001-05-01		2000-08-01	0	0
2000-01-01	206.593	2001-05-01		2000-08-01	8	0.595238
2000-01-01	335.574	2001-05-01		2000-08-01	4	0.297619
2000-01-01	247.167	2001-05-01		2000-08-01	0	0
2000-01-01	192.254	2001-05-01		2000-08-01	8	0.595238
2000-01-01	260.82	2001-05-01		2000-08-01	0	0
2000-01-01	218.91	2001-05-01		2000-08-01	0	0
2001-02-01	191.298	2001-05-01		2000-08-01	1	0.0744048
2001-02-01	329.395	2001-05-01		2000-08-01	2	0.14881
2001-02-01	408.476	2001-05-01		2000-08-01	8	0.595238
2001-02-01	374.537	2001-05-01		2000-08-01	0	0
2001-02-01	385.899	2001-05-01		2000-08-01	0	0
2001-02-01	361.304	2001-05-01		2000-08-01	0	0
2001-02-01	335.727	2001-05-01		2000-08-01	2	0.14881
2001-02-01	347.898	2001-05-01		2000-08-01	0	0
2001-02-01	220.677	2001-05-01		2000-08-01	0	0
2001-02-01	436.69	2001-05-01		2000-08-01	1	0.0744048
2001-02-01	197.99	2001-05-01		2000-08-01	2	0.14881
2001-02-01	384.19	2001-05-01		2000-08-01	0	0
2001-02-01	323.49	2001-05-01		2000-08-01	0	0
2001-02-01	384.192	2001-05-01		2000-08-01	12	0.892857
2001-02-01	251.308	2001-05-01		2000-08-01	11	0.818452
2001-02-01	372.267	2001-05-01		2000-08-01	0	0
2001-02-01	396.011	2001-05-01		2000-08-01	6	0.446429
2001-02-01	245.25	2001-05-01		2000-08-01	2	0.14881
2001-02-01	377.177	2001-05-01		2000-08-01	0	0
2001-02-01	212.648	2001-05-01		2000-08-01	0	0
2001-02-01	412.621	2001-05-01		2000-08-01	4	0.297619
2001-02-01	389.86	2001-05-01		2000-08-01	32	2.38095
2001-02-01	342.071	2001-05-01		2000-08-01	0	0
2001-02-01	279.537	2001-05-01		2000-08-01	0	0
2001-03-01	282.568	2001-05-01		2000-08-01	22	1.6369
2001-03-01	183.933	2001-05-01		2000-08-01	7	0.520833
2001-03-01	251.258	2001-05-01		2000-08-01	0	0
2001-03-01	336.273	2001-05-01		2000-08-01	0	0
2001-03-01	266.193	2001-05-01		2000-08-01	22	1.6369
2001-03-01	225.442	2001-05-01		2000-08-01	3	0.223214
2001-03-01	288.046	2001-05-01		2000-08-01	3	0.223214
2001-03-01	243.489	2001-05-01		2000-08-01	2	0.14881
2001-03-01	407.269	2001-05-01		2000-08-01	8	0.595238
2001-03-01	339.788	2001-05-01		2000-09-01	0	0
2001-03-01	372.069	2001-05-01		2000-09-01	0	0
2001-03-01	441.695	2001-05-01		2000-09-01	0	0
2001-03-01	286.905	2001-05-01		2000-09-01	8	0.595238
2001-03-01	237.32	2001-05-01		2000-09-01	2	0.14881
2001-03-01	271.292	2001-05-01		2000-09-01	2	0.14881
2001-03-01	399.496	2001-05-01		2000-09-01	11	0.818452
2001-03-01	282.404	2001-05-01		2000-09-01	3	0.223214
2001-03-01	268.965	2001-05-01		2000-09-01	5	0.372024
2001-03-01	306.2	2001-05-01		2000-09-01	7	0.520833
2001-03-01	307.144	2001-05-01		2000-09-01	0	0
2001-03-01	412.587	2001-05-01		2000-09-01	0	0
2001-03-01	152.808	2001-05-01		2000-09-01	8	0.595238
2001-03-01	255.232	2001-05-01		2000-09-01	0	0
2001-03-01	111.689	2001-05-01		2000-09-01	15	1.11607
2001-03-01	101.516	2001-05-01		2000-09-01	0	0
2001-03-01	329.895	2001-05-01		2000-09-01	0	0
2001-03-01	348.229	2001-05-01		2000-09-01	1	0.0744048
2001-03-01	289.466	2001-05-01		2000-09-01	3	0.223214
2001-04-01	127.145	2001-05-01		2000-09-01	4	0.297619
2001-04-01	142.23	2001-05-01		2000-09-01	0	0
2001-04-01	122.611	2001-05-01		2000-09-01	4	0.297619
2001-04-01	117.801	2001-05-01		2000-09-01	0	0
2001-04-01	118.96	2001-05-01		2000-09-01	0	0
2001-04-01	290.951	2001-05-01		2000-09-01	0	0
2001-04-01	431.956	2001-05-01		2000-09-01	0	0
2001-04-01	195.722	2001-05-01		2000-09-01	0	0
2001-04-01	244.15	2001-05-01		2000-09-01	0	0
2001-04-01	94.2766	2001-05-01		2000-09-01	0	0
2001-04-01	63.9058	2001-05-01		2000-09-01	0	0
2001-04-01	93.9254	2001-05-01		2000-09-01	0	0
2001-04-01	53.5623	2001-05-01		2000-09-01	0	0
2001-04-01	97.1703	2001-05-01		2000-09-01	1	0.0744048
2001-04-01	93.6706	2001-05-01		2000-09-01	0	0
2001-04-01	62.3363	2001-05-01		2000-09-01	0	0
2001-04-01	85.4223	2001-05-01		2000-09-01	0	0
2001-04-01	74.0758	2001-05-01		2000-09-01	0	0
2001-05-01	55.1829	2001-05-01		2000-09-01	6	0.446429
2001-05-01	63.3752	2001-05-01		2000-09-01	11	0.818452
2001-05-01	98.9201	2001-05-01		2000-10-01	2	0.14881
2001-05-01	81.602	2001-05-01		2000-10-01	0	0
2001-05-01	43.9415	2001-05-01		2000-10-01	0	0
2001-05-01	54.3177	2001-05-01		2000-10-01	0	0
2001-05-01	107.454	2001-05-01		2000-10-01	19	1.41369
2001-05-01	58.9375	2001-05-01		2000-10-01	19	1.41369
2001-05-01	51.7658	2001-05-01		2000-10-01	6	0.446429
2001-05-01	67.1498	2001-05-01		2000-10-01	33	2.45536
2001-05-01	75.722	2001-05-01		2000-10-01	5	0.372024
2001-05-01	216.683	2001-05-01		2000-10-01	0	0
2001-05-01	255.955	2001-05-01		2000-10-01	8	0.595238
2001-05-01	106.465	2001-05-01		2000-10-01	2	0.14881
2001-05-01	239.464	2001-05-01		2000-10-01	5	0.372024
		2001-05-01		2000-10-01	19	1.41369
				2000-10-01	15	1.11607
				2000-10-01	14	1.04167
				2000-10-01	10	0.744048
				2000-10-01	14	1.04167
				2000-10-01	1	0.0744048
				2000-11-01	0	0
				2000-11-01	0	0
				2000-11-01	0	0
				2000-11-01	2	0.14881
				2000-11-01	0	0
				2000-11-01	0	0
				2000-11-01	14	1.04167
				2000-11-01	2	0.14881
				2000-11-01	0	0
				2000-11-01	17	1.26488
				2000-11-01	16	1.19048
				2000-11-01	0	0
				2000-11-01	7	0.520833
				2000-11-01	0	0
				2000-11-01	0	0
				2000-11-01	0	0
				2000-11-01	0	0
				2000-11-01	2	0.14881
				2000-11-01	0	0
				2000-11-01	0	0
				2000-11-01	0	0
				2000-11-01	30	2.23214
				2000-11-01	23	1.71131
				2000-11-01	9	0.669643
				2000-11-01	7	0.520833
				2000-11-01	8	0.595238
				2000-11-01	0	0
				2000-11-01	11	0.818452
				2000-11-01	6	0.446429
				2000-11-01	2	0.14881
				2000-11-01	10	0.744048
				2000-11-01	0	0
				2000-11-01	0	0
				2000-11-01	2	0.14881
				2000-12-01	47	3.49702
				2000-12-01	34	2.52976
				2000-12-01	43	3.1994
				2000-12-01	0	0
				2000-12-01	0	0
				2000-12-01	21	1.5625
				2000-12-01	0	0
				2000-12-01	0	0
				2000-12-01	0	0
				2000-12-01	16	1.19048
				2000-12-01	5	0.372024
				2000-12-01	0	0
				2000-12-01	0	0
				2000-12-01	0	0
				2000-12-01	21	1.5625
				2000-12-01	16	1.19048
				2000-12-01	0	0
				2000-12-01	10	0.744048
				2000-12-01	0	0
				2000-12-01	0	0
				2000-12-01	0	0
				2000-12-01	5	0.372024
				2000-12-01	8	0.595238
				2000-12-01	11	0.818452
				2000-12-01	8	0.595238
				2000-12-01	23	1.71131
				2000-12-01	19	1.41369
				2000-12-01	0	0
				2000-12-01	2	0.14881
				2000-12-01	9	0.669643
				2000-12-01	0	0
				2000-12-01	5	0.372024
				2000-12-01	34	2.52976
				2000-12-01	26	1.93452
				2000-12-01	34	2.52976
				2000-12-01	0	0
				2000-12-01	6	0.446429
				2000-12-01	4	0.297619
				2000-12-01	17	1.26488
				2000-12-01	16	1.19048
				2000-12-01	0	0
				2000-12-01	0	0
				2000-12-01	13	0.967262
				2000-12-01	71	5.28274
				2001-01-01	0	0
				2001-01-01	16	1.19048
				2001-01-01	0	0
				2001-01-01	0	0
				2001-01-01	4	0.297619
				2001-01-01	8	0.595238
				2001-01-01	9	0.669643
				2001-01-01	7	0.520833
				2001-01-01	0	0
				2001-01-01	19	1.41369
				2001-01-01	14	1.04167
				2001-01-01	0	0
				2001-01-01	0	0
				2001-01-01	0	0
				2001-01-01	10	0.744048
				2001-01-01	0	0
				2001-01-01	0	0
				2001-01-01	5	0.372024
				2001-01-01	3	0.223214
				2001-01-01	3	0.223214
				2001-01-01	2	0.14881
				2001-01-01	1	0.0744048
				2001-01-01	2	0.14881
				2001-01-01	8	0.595238
				2001-01-01	0	0
				2001-01-01	0	0
				2001-01-01	0	0
				2001-01-01	0	0
				2001-01-01	0	0
				2001-01-01	1	0.0744048
				2001-02-01	0	0
				2001-02-01	0	0
				2001-02-01	0	0
				2001-02-01	1	0.0744048
				2001-02-01	0	0
				2001-02-01	4	0.297619
				2001-02-01	9	0.669643
				2001-02-01	3	0.223214
				2001-02-01	0	0
				2001-02-01	2	0.14881
				2001-02-01	0	0
				2001-02-01	0	0
				2001-02-01	20	1.4881
				2001-02-01	2	0.14881
				2001-02-01	6	0.446429
				2001-02-01	3	0.223214
				2001-02-01	4	0.297619
				2001-02-01	0	0
				2001-02-01	0	0
				2001-02-01	2	0.14881
				2001-02-01	35	2.60417
				2001-02-01	20	1.4881
				2001-02-01	6	0.446429
				2001-02-01	0	0
				2001-02-01	0	0
				2001-02-01	0	0
				2001-02-01	2	0.14881
				2001-02-01	0	0
				2001-02-01	13	0.967262
				2001-02-01	8	0.595238
				2001-02-01	4	0.297619
				2001-02-01	0	0
				2001-02-01	28	2.08333
				2001-02-01	22	1.6369
				2001-02-01	7	0.520833
				2001-02-01	5	0.372024
				2001-02-01	0	0
				2001-02-01	0	0
				2001-02-01	8	0.595238
				2001-02-01	0	0
				2001-02-01	2	0.14881
				2001-02-01	7	0.520833
				2001-02-01	0	0
				2001-02-01	3	0.223214
				2001-03-01	2	0.14881
				2001-03-01	2	0.14881
				2001-03-01	4	0.297619
				2001-03-01	0	0
				2001-03-01	4	0.297619
				2001-03-01	8	0.595238
				2001-03-01	10	0.744048
				2001-03-01	2	0.14881
				2001-03-01	8	0.595238
				2001-03-01	5	0.372024
				2001-03-01	14	1.04167
				2001-03-01	8	0.595238
				2001-03-01	0	0
				2001-03-01	9	0.669643
				2001-03-01	18	1.33929
				2001-03-01	13	0.967262
				2001-03-01	25	1.86012
				2001-03-01	2	0.14881
				2001-03-01	10	0.744048
				2001-03-01	0	0
				2001-03-01	5	0.372024
				2001-03-01	10	0.744048
				2001-03-01	10	0.744048
				2001-03-01	16	1.19048
				2001-03-01	17	1.26488
				2001-03-01	13	0.967262
				2001-03-01	11	0.818452
				2001-03-01	0	0
				2001-03-01	1	0.0744048
				2001-03-01	0	0
				2001-03-01	10	0.744048
				2001-03-01	6	0.446429
				2001-03-01	5	0.372024
				2001-03-01	2	0.14881
				2001-03-01	20	1.4881
				2001-03-01	12	0.892857
				2001-03-01	16	1.19048
				2001-03-01	5	0.372024
				2001-03-01	4	0.297619
				2001-03-01	0	0
				2001-03-01	2	0.14881
				2001-03-01	0	0
				2001-03-01	0	0
				2001-03-01	3	0.223214
				2001-03-01	0	0
				2001-03-01	0	0
				2001-03-01	1	0.0744048
				2001-03-01	3	0.223214
				2001-03-01	0	0
				2001-03-01	0	0
				2001-03-01	0	0
				2001-03-01	0	0
				2001-03-01	0	0
				2001-03-01	0	0
				2001-03-01	18	1.33929
				2001-03-01	16	1.19048
				2001-04-01	1	0.0744048
				2001-04-01	2	0.14881
				2001-04-01	3	0.223214
				2001-04-01	2	0.14881
				2001-04-01	2	0.14881
				2001-04-01	2	0.14881
				2001-04-01	0	0
				2001-04-01	0	0
				2001-04-01	0	0
				2001-04-01	0	0
				2001-04-01	0	0
				2001-04-01	0	0
				2001-04-01	0	0
				2001-04-01	0	0
				2001-04-01	0	0
				2001-04-01	0	0
				2001-04-01	0	0
				2001-04-01	0	0
				2001-04-01	0	0
				2001-04-01	0	0
				2001-04-01	0	0
				2001-04-01	0	0
				2001-04-01	0	0
				2001-04-01	0	0
				2001-04-01	0	0
				2001-04-01	0	0
				2001-04-01	0	0
				2001-04-01	0	0
				2001-04-01	0	0
				2001-04-01	0	0
				2001-04-01	0	0
				2001-04-01	0	0
				2001-04-01	0	0
				2001-04-01	0	0
				2001-04-01	0	0
				2001-04-01	0	0
				2001-04-01	0	0
				2001-04-01	0	0
				2001-04-01	0	0
				2001-04-01	0	0
				2001-04-01	0	0
				2001-04-01	0	0
				2001-04-01	0	0
				2001-04-01	0	0
				2001-04-01	0	0
				2001-04-01	0	0
				2001-04-01	0	0
				2001-04-01	0	0
				2001-04-01	0	0
				2001-04-01	0	0
				2001-04-01	0	0
				2001-04-01	0	0
				2001-04-01	0	0
				2001-04-01	0	0
				2001-05-01	0	0
				2001-05-01	0	0
				2001-05-01	0	0
				2001-05-01	0	0
				2001-05-01	0	0
				2001-05-01	0	0
				2001-05-01	4	0.297619
				2001-05-01	0	0
				2001-05-01	0	0
				2001-05-01	5	0.372024
				2001-05-01	9	0.669643
				2001-05-01	5	0.372024
				2001-05-01	3	0.223214
				2001-05-01	0	0
				2001-05-01	0	0
				2001-05-01	0	0
				2001-05-01	1	0.0744048
				2001-05-01	3	0.223214
				2001-05-01	2	0.14881
				2001-05-01	0	0
				2001-05-01	0	0
				2001-05-01	0	0
				2001-05-01	0	0
				2001-05-01	0	0
				2001-05-01	0	0
				2001-05-01	0	0
				2001-05-01	0	0
				2001-05-01	0	0
				2001-05-01	0	0
				2001-05-01	0	0
				2001-05-01	0	0
				2001-05-01	0	0
				2001-05-01	0	0
				2001-05-01	0	0
				2001-05-01	0	0
				2001-05-01	0	0
				2001-05-01	0	0
				2001-05-01	0	0
